# Supplementary material for: Molecular Properties of Drugs Handled by Kidney OATs and Liver OATPs Revealed by Chemoinformatics and Machine Learning: Implications for Kidney and Liver Disease
Source: Pharmaceutics. 2021 Oct 18;13(10):1720. doi: 10.3390/pharmaceutics13101720 (PMC8538396; doi:10.3390/pharmaceutics13101720)
Supplement: Supplementary file 1 [file pharmaceutics-13-01720-s001.zip]

Archive with 1 entries (1 files):
- pharmaceutics-1420552-supplementary.pdf
